# Supplementary material for: The Effect of a Mutation in the Thyroid Stimulating Hormone Receptor (TSHR) on Development, Behaviour and TH Levels in Domesticated Chickens
Source: PLoS One. 2015 Jun 8;10(6):e0129040. doi: 10.1371/journal.pone.0129040 (PMC4460094; doi:10.1371/journal.pone.0129040)
Supplement: S1 Dataset — (XLSX) [file pone.0129040.s001.xlsx]

## Sheet: Inc time
Incubation time
TSHR genotype	Incubation time (h)
w/w	5.5
w/w	5.5
w/w	8
w/w	9
w/w	10
w/w	10.5
w/w	11
w/w	11.5
w/w	12.5
w/w	12.5
w/w	12.5
w/w	12.5
w/w	12.5
w/w	12.5
w/w	12.5
w/w	12.5
w/w	12.5
w/w	12.5
w/w	12.5
w/w	14.5
w/w	14.5
w/w	15.5
w/w	15.5
w/w	16.5
w/w	18
w/w	19
w/w	19
w/w	19.5
w/w	19.5
w/w	20
w/w	20
w/w	20.5
w/w	20.5
w/w	21
w/w	23.5
w/w	23.5
w/w	24
w/w	25
w/w	25
w/w	26.5
w/w	26.5
w/w	28.5
w/w	29
w/w	36
w/w	39
w/w	41.5
w/d	0
w/d	4.5
w/d	5.5
w/d	7.5
w/d	7.5
w/d	8
w/d	8.5
w/d	10
w/d	10
w/d	12
w/d	12.5
w/d	12.5
w/d	12.5
w/d	12.5
w/d	12.5
w/d	12.5
w/d	12.5
w/d	12.5
w/d	12.5
w/d	12.5
w/d	12.5
w/d	12.5
w/d	12.5
w/d	12.5
w/d	12.5
w/d	13
w/d	14
w/d	14
w/d	14.5
w/d	14.5
w/d	14.5
w/d	14.5
w/d	14.5
w/d	15
w/d	15.5
w/d	16
w/d	16.5
w/d	16.5
w/d	16.5
w/d	17
w/d	17.5
w/d	17.5
w/d	18.5
w/d	18.5
w/d	19
w/d	19
w/d	19
w/d	19.5
w/d	20
w/d	20.5
w/d	20.5
w/d	21
w/d	22
w/d	22.5
w/d	23
w/d	23
w/d	24.5
w/d	25.5
w/d	26
w/d	26
w/d	26.5
w/d	27.5
w/d	27.5
w/d	28
w/d	29
w/d	29.5
w/d	30
w/d	33.5
w/d	34.5
w/d	37.5
w/d	38.5
w/d	39
w/d	39.5
d/d	8.5
d/d	11
d/d	12
d/d	12.5
d/d	13.5
d/d	14
d/d	14
d/d	14.5
d/d	14.5
d/d	15
d/d	15
d/d	16
d/d	16
d/d	17
d/d	17.5
d/d	17.5
d/d	19.5
d/d	20.5
d/d	21
d/d	21.5
d/d	21.5
d/d	23
d/d	23.5
d/d	24
d/d	24.5
d/d	24.5
d/d	24.5
d/d	25
d/d	25.5
d/d	27
d/d	28
d/d	29
d/d	29
d/d	30
d/d	35.5
d/d	35.5
d/d	37
d/d	45.5
RJF	0
RJF	0
RJF	0
RJF	0
RJF	1
RJF	1.5
RJF	2
RJF	2
RJF	3.5
RJF	4.5
RJF	5
RJF	5
RJF	5
RJF	5.5
RJF	6.5
RJF	7
RJF	7
RJF	7
RJF	8
RJF	9
RJF	11
RJF	11
RJF	11.5
RJF	12.5
RJF	13
RJF	14
RJF	14
RJF	14.5
RJF	16
RJF	16.5
RJF	19.5
WL	13.5
WL	15
WL	16.5
WL	17.5
WL	19
WL	19.5
WL	19.5
WL	21
WL	21
WL	21
WL	21.5
WL	21.5
WL	22.5
WL	22.5
WL	23
WL	23.5
WL	23.5
WL	23.5
WL	25
WL	25
WL	25
WL	25
WL	25.5
WL	26
WL	26.5
WL	26.5
WL	26.5
WL	26.5
WL	27
WL	27
WL	27
WL	27
WL	27.5
WL	27.5
WL	28
WL	28.5
WL	28.5
WL	29
WL	29
WL	29.5
WL	30.5
WL	32
WL	32.5
WL	33
WL	33.5

## Sheet: Open field
Open field
ID	TSHR genotype	Sex	Total distance moved (cm)	Duration start zone (% of time)
503	C	f	864.97	88.2
504	C	f	2514.94	0
508	C	f	870.25	44
511	C	f	3316.29	0.333333
521	C	f	5332.42	5.73333
531	C	f	1636.99	0.8
533	C	f	788.11	34.8
540	C	f	418.99	75.1333
546	C	f	2568.62	2.73333
551	C	f	2881.51	1
565	C	f	4071.75	1
567	C	f	2984.8	15.7333
572	C	f	1685.56	11.6667
575	C	f	1529.92	6.73333
576	C	f	964.68	46.2
606	C	f	6582.32	0.866667
618	C	f	2245.32	11
621	C	f	1325.38	7.8
636	C	f	2212.53	40.1333
642	C	f	4370.79	18.2
655	C	f	4943.24	4.8
656	C	f	6188.24	2.6
680	C	f	4855.92	0.533333
686	C	f	4984.16	9.93333
505	N	f	4221.88	6.6
507	N	f	4310.95	1.66667
509	N	f	1357.69	0
510	N	f	968.63	0
512	N	f	1058.78	0
513	N	f	3755.87	4.13333
514	N	f	1488.82	37.3074
519	N	f	814.69	71
522	N	f	1801.07	0
526	N	f	3047.09	49.3333
534	N	f	347.33	100
537	N	f	1276.3	33.5333
539	N	f	3753.67	6.6
543	N	f	1177.89	0
545	N	f	503.75	79.7333
549	N	f	2801.88	4
553	N	f	3977.16	1.33333
556	N	f	443.68	0
557	N	f	2498.48	11
560	N	f	2881.87	1
564	N	f	3336.46	14.4
571	N	f	2595.3	0
573	N	f	1269.99	100
574	N	f	975.33	0
578	N	f	3754.92	1.86667
605	N	f	2350.06	33.6667
607	N	f	3007.86	3.6
610	N	f	1818.02	48.8667
613	N	f	6289.14	1.46667
620	N	f	4688.49	1.66667
625	N	f	2157.18	0
626	N	f	2503.19	6.6
629	N	f	4783.68	5.86667
630	N	f	4098.31	46.4
631	N	f	3013.59	5
633	N	f	2921.01	11.6
639	N	f	1299.47	32.4
648	N	f	2069.87	9.33333
650	N	f	1277.61	23.1333
659	N	f	2981.64	0.8
666	N	f	5102	1.33333
667	N	f	1969.9	0.133333
672	N	f	3927.77	18.7333
515	T	f	2338.74	0
535	T	f	1254.68	0
547	T	f	3566	0
577	T	f	1663.58	14.8667
614	T	f	3503.94	19.6667
623	T	f	2940.45	21.7333
641	T	f	2514.93	14.2667
643	T	f	3168.2	0.667557
651	T	f	3093.7	12.7333
662	T	f	367.32	100
665	T	f	4102.64	24.8667
675	T	f	747.35	22.6
690	T	f	2300	30.5333
520	C	m	1815.48	30.5333
541	C	m	3644.38	8.6
552	C	m	1132.89	77.8667
555	C	m	389.35	100
608	C	m	1558.48	42
611	C	m	782.73	73.1333
615	C	m	3721.42	34.964
617	C	m	2242.68	32.1333
619	C	m	2189.35	0
638	C	m	3979.54	10.8667
640	C	m	2065.12	0
657	C	m	1302.32	100
661	C	m	739	100
668	C	m	691.39	100
669	C	m	3339.03	25
670	C	m	4032.59	0.266667
688	C	m	995.94	88.6
523	N	m	2229.6	0
536	N	m	251.39	39.2744
538	N	m	3075.04	0
544	N	m	4000.98	0.933333
548	N	m	505.71	100
561	N	m	3661.24	0
563	N	m	2902.11	7.66667
570	N	m	2411.63	20.4667
579	N	m	1063.6	0
604	N	m	1100.03	100
609	N	m	3230.6	0.133333
612	N	m	2007.84	0
622	N	m	3226.41	23.2
624	N	m	1050.77	80
634	N	m	560.16	0
635	N	m	1034.01	56.3333
644	N	m	2232.86	2.93333
645	N	m	3106.04	19.6
653	N	m	1159.12	29
654	N	m	498.64	0
658	N	m	563.75	0
660	N	m	2176.97	5
664	N	m	2324.66	11.7333
673	N	m	2055.94	17.0667
677	N	m	2837.11	18.7333
678	N	m	2074.78	19.4
679	N	m	699.26	40.2
685	N	m	1588.67	0
516	T	m	2098.16	0
518	T	m	2464.27	8.46667
528	T	m	2224.35	38.6667
542	T	m	3225.25	2.73333
554	T	m	1816.21	6.26667
558	T	m	2808.65	2.6
566	T	m	979.57	0
603	T	m	5249.89	4.26667
616	T	m	2159.52	22.4
627	T	m	4130.96	6.8
632	T	m	1918.15	13.6
637	T	m	2674.73	10.7333
646	T	m	2682.64	6.86667
647	T	m	3462.32	6.26667
649	T	m	1928.34	15.4
652	T	m	3471.3	0.133333
671	T	m	1980.56	32.7333
674	T	m	864.99	73.8667
681	T	m	2389.58	0.733333
687	T	m	3037.85	24.8

## Sheet: Social reinstatement
Social reinstatement
ID	TSHR genotype	Sex	Duration start zone (% of time)	Total distance moved (cm)
503	C	f	23.7333	2414.66
504	C	f	0	1420.49
508	C	f	37.6667	1652.89
511	C	f	23.8667	1628.59
521	C	f	5	1754.07
531	C	f	20.0667	2237.75
533	C	f	16.6667	1789.52
546	C	f	36.4	844.23
551	C	f	55.7333	2069.2
567	C	f	22.8	962.36
572	C	f	38.4	1057.06
575	C	f	98.2667	1084.3
576	C	f	48.6667	1220.91
581	C	f	39.9333	1318.76
582	C	f	0	982.57
606	C	f	87.7333	1358
618	C	f	64.3333	2284.69
621	C	f	10.4	2603.58
636	C	f	0	1113.81
642	C	f	23.4	1615.24
655	C	f	10.6667	1521.33
656	C	f	4.53333	1694.5
668	C	f	94.2667	1051.05
686	C	f	45.6	1158.76
505	N	f	23.3333	1423.16
507	N	f	41.4667	818.14
509	N	f	0	2590.06
510	N	f	20	2329.1
512	N	f	0	1806.55
513	N	f	33.8	1819.51
514	N	f	1.53333	906.96
519	N	f	0	2535.98
522	N	f	10.7333	2366.73
526	N	f	21.6	1411.76
534	N	f	26.5333	1359.9
537	N	f	0	1259.3
539	N	f	0	1203.29
543	N	f	0	1704.38
545	N	f	11.8839	2333.77
549	N	f	8.2	3024.6
553	N	f	0	2931.94
556	N	f	36.6667	825.57
557	N	f	50.4	1229.38
560	N	f	0	1599.82
564	N	f	15.6	1358.12
571	N	f	100	381.85
573	N	f	0	2141.94
574	N	f	0	2547.4
578	N	f	20.3333	1262.17
605	N	f	0	814.71
607	N	f	42.8	2498.63
610	N	f	27.1333	1435.54
613	N	f	10.1333	1421.79
620	N	f	42.5333	1648.58
625	N	f	17.2667	2716.94
626	N	f	31	3226.99
629	N	f	2.2	1728.21
630	N	f	42.6	2148.56
631	N	f	16.7333	1473.28
633	N	f	28.1333	1778.94
639	N	f	0	978.29
648	N	f	62.8667	750.65
650	N	f	54.3333	1693.28
659	N	f	0	1871.96
666	N	f	0	1556.59
667	N	f	10.6	1498.55
673	N	f	31.6	1738.2
677	N	f	1.86667	1861.01
515	T	f	96.3333	2418.68
527	T	f	0	1518.31
535	T	f	54.7333	1088.5
547	T	f	53.5333	1246.62
577	T	f	24.0667	1492.28
614	T	f	0	1584.07
623	T	f	13.2	810.92
641	T	f	50.8	1714.74
643	T	f	51.4381	77.36
651	T	f	0	1091.82
662	T	f	43.8667	1695.73
681	T	f	68.3333	1020.48
690	T	f	15.6667	2720.62
520	C	m	51.7333	3192.56
541	C	m	0	1492.88
552	C	m	12.4667	2959.81
555	C	m	29.5333	2548.49
608	C	m	22.3333	2161.06
611	C	m	34.4	1464.39
615	C	m	29.4667	3203.56
617	C	m	19.4	2097.53
619	C	m	0	1871.93
638	C	m	26.2	1729.7
640	C	m	15.0667	2227.02
657	C	m	0	1048.94
661	C	m	37.7333	2195.26
669	C	m	21.4667	1782.15
670	C	m	25.6	2704.01
680	C	m	27.2	2670.34
682	C	m	14.4667	1412.97
688	C	m	0	1771.41
523	N	m	80.3333	2273.45
536	N	m	39.2	2329.81
538	N	m	63.3333	1546.81
544	N	m	4.26667	4135.29
548	N	m	100	1097.13
561	N	m	60.6	3719.6
563	N	m	29.4	1237.7
570	N	m	0	1768.45
579	N	m	32	1234.61
604	N	m	44	1257.19
609	N	m	0	1598.82
612	N	m	0	2048.97
622	N	m	8.86667	906.15
624	N	m	34.5333	1437.46
634	N	m	0	1753.8
635	N	m	99.8667	1251.9
644	N	m	29.4667	1844.6
645	N	m	1.33333	1382.95
653	N	m	0.466667	5164.49
654	N	m	0	951.16
658	N	m	28.9333	1486.34
660	N	m	21.6667	2557
672	N	m	17	1523.63
678	N	m	0	407.37
679	N	m	14.8667	1363.5
685	N	m	16.7333	1705.59
516	T	m	0	1810.97
518	T	m	95.1333	2558.08
528	T	m	0	1308.38
542	T	m	44.6667	1565.37
554	T	m	50.5333	1008.12
566	T	m	19.9333	1644.4
580	T	m	6.73333	2916.41
603	T	m	0	2533.5
616	T	m	0	1572.41
627	T	m	0	899.84
632	T	m	47.8	1561.53
637	T	m	0	1520.58
646	T	m	0	1423.65
647	T	m	1.53333	3365.13
649	T	m	4.06667	1663.15
652	T	m	1.73333	2690.12
665	T	m	39.7333	1573.81
671	T	m	0	1295.9
674	T	m	30.8667	1504.94
675	T	m	0	1850.55
687	T	m	19.6667	1961.39
9001	RJF	unknown	68.8	371.63
9002	RJF	unknown	29.7333	599.68
9003	RJF	unknown	28.1333	921.71
9004	RJF	unknown	10.2667	939.35
9006	RJF	unknown	66.9333	504.84
9007	RJF	unknown	19.3333	969.63
9008	RJF	unknown	18	1472.4
9011	RJF	unknown	22.1333	662.17
9012	RJF	unknown	3.33333	2032.12
9013	RJF	unknown	9.73333	695.12
9014	RJF	unknown	17.6	831.39
9016	RJF	unknown	0	115.86
9017	RJF	unknown	0	576.11
9018	RJF	unknown	0	270.75
9019	RJF	unknown	0	596.67
9020	RJF	unknown	8.4	554.63
9021	RJF	unknown	0	530.48
9022	RJF	unknown	0	633.07
9024	RJF	unknown	12.6667	392.85
9025	RJF	unknown	36.8	737.39
9026	RJF	unknown	20.8	1022.53
9027	RJF	unknown	12.1333	696.89
9028	RJF	unknown	0	1637.23
9029	RJF	unknown	41.6	1218.02
9030	RJF	unknown	1.73333	959.29
9031	RJF	unknown	12.1333	463.08
9032	WL	unknown	100	181.5
9033	WL	unknown	0	228.29
9034	WL	unknown	0	674.87
9036	WL	unknown	29.2	1310.29
9037	WL	unknown	2.4	1636.02
9038	WL	unknown	0	63.67
9039	WL	unknown	3.6	4036.28
9040	WL	unknown	100	688.23
9041	WL	unknown	0	1275.6
9042	WL	unknown	0	1054.86
9043	WL	unknown	5.86667	1522.52
9044	WL	unknown	27.4667	982.27
9045	WL	unknown	0	831.01
9046	WL	unknown	4.53333	927.19
9047	WL	unknown	0	1179.16
9048	WL	unknown	99.8667	604.49
9049	WL	unknown	0	387.3
9050	WL	unknown	15.4667	1325.54
9051	WL	unknown	0	656.75
9052	WL	unknown	26.9333	1346.91
9053	WL	unknown	0	45.82
9054	WL	unknown	0	1689.63
9055	WL	unknown	60.5333	319.23
9056	WL	unknown	22.6667	1816.84
9057	WL	unknown	32.5333	1926.34
9058	WL	unknown	0	1027.35
9059	WL	unknown	0	1558.61
9060	WL	unknown	0	1095.87
9061	WL	unknown	0	557.18
9062	WL	unknown	0.133333	1515.18
9063	WL	unknown	3.2	1697.18
9064	WL	unknown	1.33333	1442.59
9065	WL	unknown	23.3333	1609.37
9066	WL	unknown	0	1209.67
9067	WL	unknown	25.2	1199.34
9068	WL	unknown	32	1481.64
9069	WL	unknown	0	146.29
9070	WL	unknown	7.86667	596.26
9072	WL	unknown	28	321.2
9073	WL	unknown	0	2.38
9074	WL	unknown	0	735.68
9075	WL	unknown	7.86667	1160.27
9076	WL	unknown	0	1148.26
9077	WL	unknown	9.06667	1645.18
9078	WL	unknown	0	80.75
9079	WL	unknown	20	1044
9080	WL	unknown	20.5333	2846.77
9081	WL	unknown	0	1212.27
9082	WL	unknown	48.9333	796.35
9083	WL	unknown	0	1732.09
9085	WL	unknown	15.1226	1843.97
9086	WL	unknown	100	997.85
9087	WL	unknown	0	930.63
9088	WL	unknown	38.1333	820.93
9089	WL	unknown	26.4	1064.02
9090	WL	unknown	4.13333	1282.04
9091	WL	unknown	22.8	1577.42
9093	WL	unknown	21.3333	835.65
9094	WL	unknown	20.8	1368.29
9095	WL	unknown	54.9333	682.53
9096	WL	unknown	3.2	855.66
9097	WL	unknown	0	1237.21
9098	WL	unknown	17.8667	2028.32
9099	WL	unknown	0	1852.01
9100	WL	unknown	0	935.06
9101	WL	unknown	23.3333	1333.19
9102	WL	unknown	24.1333	1185.6

## Sheet: Fear of human
Fear of human
Batch	ID	TSHR genotype	Sex	% of fearful behaviours
1	504	w/w	female	0
1	521	w/w	female	1.07527
1	531	w/w	female	1.07527
1	533	w/w	female	2.15054
1	546	w/w	female	0
1	551	w/w	female	0
1	562	w/w	female	2.15054
1	575	w/w	female	0
1	581	w/w	female	1.07527
1	582	w/w	female	0
2	621	w/w	female	0
2	636	w/w	female	0
2	642	w/w	female	0
2	680	w/w	female	0
2	686	w/w	female	0
1	505	w/d	female	0
1	507	w/d	female	0
1	509	w/d	female	0
1	510	w/d	female	0
1	513	w/d	female	1.07527
1	514	w/d	female	3.22581
1	519	w/d	female	0
1	526	w/d	female	0
1	539	w/d	female	0
1	543	w/d	female	0
1	545	w/d	female	0
1	549	w/d	female	0
1	556	w/d	female	1.07527
1	557	w/d	female	0
1	564	w/d	female	0
1	573	w/d	female	1.07527
1	574	w/d	female	1.07527
1	578	w/d	female	0
1	583	w/d	female	0
2	605	w/d	female	0
2	607	w/d	female	0
2	613	w/d	female	1.07527
2	620	w/d	female	3.22581
2	625	w/d	female	0
2	626	w/d	female	0
2	630	w/d	female	0
2	633	w/d	female	5.37634
2	639	w/d	female	0
2	648	w/d	female	0
2	659	w/d	female	0
2	666	w/d	female	1.07527
2	667	w/d	female	9.67742
1	501	d/d	female	1.07527
1	506	d/d	female	0
1	515	d/d	female	1.07527
1	547	d/d	female	0
2	623	d/d	female	0
2	641	d/d	female	0
2	643	d/d	female	0
2	651	d/d	female	1.07527
1	520	w/w	male	33.3333
1	541	w/w	male	0
1	552	w/w	male	33.3333
2	611	w/w	male	21.5054
2	617	w/w	male	10.7527
2	619	w/w	male	0
2	638	w/w	male	0
2	640	w/w	male	6.45161
2	668	w/w	male	11.828
2	669	w/w	male	16.129
2	682	w/w	male	30.1075
1	523	w/d	male	0
1	536	w/d	male	33.3333
1	538	w/d	male	30.1075
1	544	w/d	male	32.2581
1	548	w/d	male	9.67742
1	563	w/d	male	24.7312
1	570	w/d	male	18.2796
1	579	w/d	male	26.8817
2	604	w/d	male	1.07527
2	609	w/d	male	0
2	634	w/d	male	32.2581
2	635	w/d	male	10.7527
2	645	w/d	male	33.3333
2	654	w/d	male	6.45161
2	677	w/d	male	0
2	685	w/d	male	1.07527
1	516	d/d	male	0
1	518	d/d	male	0
1	528	d/d	male	2.15054
1	554	d/d	male	0
1	566	d/d	male	0
2	637	d/d	male	3.22581
2	646	d/d	male	0
2	671	d/d	male	6.45161
2	687	d/d	male	7.52688

## Sheet: Social dominance
Social dominance
Batch	ID	TSHR genotype	Sex	Nmb. of aggressive behaviours
1	504	w/w	female	36
1	521	w/w	female	41
1	531	w/w	female	13
1	546	w/w	female	5
2	621	w/w	female	33
2	636	w/w	female	92
2	642	w/w	female	52
2	686	w/w	female	28
1	509	w/d	female	0
1	510	w/d	female	30
1	513	w/d	female	46
1	564	w/d	female	31
2	613	w/d	female	32
2	630	w/d	female	50
2	633	w/d	female	3
2	639	w/d	female	21
1	501	d/d	female	31
1	506	d/d	female	0
1	515	d/d	female	15
1	547	d/d	female	19
2	623	d/d	female	5
2	641	d/d	female	0
2	643	d/d	female	0
2	651	d/d	female	0
1	520	w/w	male	12
1	541	w/w	male	7
1	552	w/w	male	27
2	619	w/w	male	19
2	669	w/w	male	8
2	682	w/w	male	4
1	523	w/d	male	16
1	538	w/d	male	2
1	548	w/d	male	0
2	604	w/d	male	19
2	609	w/d	male	10
2	685	w/d	male	1
1	516	d/d	male	11
1	518	d/d	male	7
1	554	d/d	male	27
2	637	d/d	male	1
2	646	d/d	male	4
2	671	d/d	male	0

## Sheet: TH levels
Thyroid hormone levels
Batch	ID	TSHR genotype	Sex	T3 (pmol/ml)	T4 (pmol/ml)
1	503	w/w	female	0.103	10.483
1	504	w/w	female	1.945	9.479
1	508	w/w	female	3.031	10.466
1	511	w/w	female	1.06	10.948
1	521	w/w	female	2.253	12.157
1	531	w/w	female	1.04	13.276
1	533	w/w	female	2.436	11.377
1	546	w/w	female	2.71	12.773
1	551	w/w	female	0.441	8.05
1	562	w/w	female	3.885	11.098
1	567	w/w	female	0.04	4.992
1	572	w/w	female	1.443	3.676
1	575	w/w	female	3.684	7.85
1	576	w/w	female	0.12	8.364
1	581	w/w	female	0.561	7.747
1	582	w/w	female	0.899	10.344
2	621	w/w	female	0.597	12.395
2	642	w/w	female	0.57	7.346
2	680	w/w	female	0.991	8.761
1	505	w/d	female	2.086	12.514
1	507	w/d	female	4.321	7.521
1	510	w/d	female	1.591	13.657
1	512	w/d	female	2.453	6.801
1	513	w/d	female	5.874	10.572
1	514	w/d	female	3.865	10.002
1	519	w/d	female	0.822	2.507
1	522	w/d	female	0.189	3.867
1	526	w/d	female	0.221	5.548
1	534	w/d	female	2.059	7.871
1	537	w/d	female	0.519	4.543
1	539	w/d	female	4.173	11.076
1	549	w/d	female	0.612	2.834
1	553	w/d	female	1.116	8.044
1	557	w/d	female	2.448	8.439
1	560	w/d	female	0.827	10.011
1	564	w/d	female	1.915	12.07
1	571	w/d	female	0.498	10.568
1	573	w/d	female	3.477	11.709
1	574	w/d	female	1.816	0.946
1	578	w/d	female	3.067	10.102
1	583	w/d	female	2.437	5.449
2	605	w/d	female	0.524	9.833
2	607	w/d	female	2.499	7.166
2	610	w/d	female	0.23	2.687
2	613	w/d	female	0	6.843
2	620	w/d	female	1.432	7.612
2	626	w/d	female	2.036	9.111
2	629	w/d	female	1.203	10.391
2	630	w/d	female	1.875	16.226
2	633	w/d	female	0.491	12.995
2	639	w/d	female	0.797	14.545
2	650	w/d	female	0.621	5.388
2	659	w/d	female	0.853	5.732
2	666	w/d	female	2.393	8.791
2	667	w/d	female	1.34	0.69
1	501	d/d	female	1.969	3.921
1	527	d/d	female	0.624	4.822
1	535	d/d	female	2.316	10.223
1	547	d/d	female	2.796	7.583
2	623	d/d	female	3.12	10.63
2	641	d/d	female	0.214	4.446
2	651	d/d	female	0.169	3.069
2	690	d/d	female	1.49	3.262
1	520	w/w	male	1.705	5.845
1	541	w/w	male	1.68	8.791
1	552	w/w	male	0.938	8.802
1	555	w/w	male	0.014	10.011
2	608	w/w	male	1.138	12.452
2	611	w/w	male	0.469	8.943
2	615	w/w	male	1.193	11.47
2	617	w/w	male	1.058	11.354
2	638	w/w	male	1.772	4.193
2	640	w/w	male	0.147	15.622
2	668	w/w	male	1.483	14.618
2	669	w/w	male	0.623	8.646
2	682	w/w	male	1.543	11.111
2	688	w/w	male	2.421	7.446
1	523	w/d	male	0.613	11.125
1	536	w/d	male	3.148	10.852
1	538	w/d	male	1.565	10.628
1	544	w/d	male	2.263	8.372
1	548	w/d	male	2.043	6.474
1	563	w/d	male	1.927	7.041
1	570	w/d	male	0.727	15.872
1	579	w/d	male	2.998	9.496
2	604	w/d	male	4.38	8.873
2	609	w/d	male	0.842	17.624
2	622	w/d	male	1.782	8.232
2	634	w/d	male	1.637	18.224
2	635	w/d	male	1.505	8.814
2	644	w/d	male	1.274	6.31
2	645	w/d	male	1.165	10.125
2	654	w/d	male	0.632	5.632
2	660	w/d	male	2.563	12.803
2	664	w/d	male	4.858	6.174
2	677	w/d	male	2.652	10.486
2	679	w/d	male	0.763	4.72
2	685	w/d	male	4.211	7.71
1	516	d/d	male	2.952	7.378
1	518	d/d	male	2.64	8.212
1	528	d/d	male	2.639	4.778
1	542	d/d	male	2.631	8.861
1	554	d/d	male	2.639	8.97
1	566	d/d	male	0.317	9.573
1	580	d/d	male	0.617	0.873
2	616	d/d	male	0.526	4.595
2	637	d/d	male	0.675	6.249
2	646	d/d	male	3.291	10.075
2	646	d/d	male	0.486	4.157
2	647	d/d	male	1.088	10.149
2	649	d/d	male	2.53	8.838
2	652	d/d	male	0.358	7.637
2	671	d/d	male	1.454	4.287
2	681	d/d	male	0.157	9.19
2	687	d/d	male	3.433	9.053

## Sheet: Purebreed
Data pure breed
					Incubation time	Open field		Social reinstatement
ID	TSHR genotype	Batch	Sex	Family	Incubation time	Duration start zone (% of time)	Total distance moved (cm)	Duration start zone (% of time)	Total distance moved (cm)
9001	RJF	3	unknown	unknown	0	100	188.04	68.8	371.63
9002	RJF	3	unknown	unknown	0	100	88.45	29.7333	599.68
9003	RJF	3	unknown	unknown	0	0	630.47	28.1333	921.71
9004	RJF	3	unknown	unknown	0	0	404.42	10.2667	939.35
9005	RJF	3	unknown	unknown	14
9006	RJF	3	unknown	unknown	1			66.9333	504.84
9007	RJF	3	unknown	unknown	1.5	0	1617.4	19.3333	969.63
9008	RJF	3	unknown	unknown	2	50.4	1537.25	18	1472.4
9009	RJF	3	unknown	unknown	14.5
9010	RJF	3	unknown	unknown	16
9011	RJF	3	unknown	unknown	2			22.1333	662.17
9012	RJF	3	unknown	unknown	3.5	2.4	1206.99	3.33333	2032.12
9013	RJF	3	unknown	unknown	4.5	6.93333	2947.88	9.73333	695.12
9014	RJF	3	unknown	unknown	5	29.506	550.65	17.6	831.39
9015	RJF	3	unknown	unknown	16.5
9016	RJF	3	unknown	unknown	5	0	734.78	0	115.86
9017	RJF	3	unknown	unknown	5			0	576.11
9018	RJF	3	unknown	unknown	5.5	0	257.52	0	270.75
9019	RJF	3	unknown	unknown	6.5	0	1139.98	0	596.67
9020	RJF	3	unknown	unknown	7	58.4	784.94	8.4	554.63
9021	RJF	3	unknown	unknown	7	7.86667	3144.98	0	530.48
9022	RJF	3	unknown	unknown	7	1.46667	1734.25	0	633.07
9023	RJF	3	unknown	unknown	19.5
9024	RJF	3	unknown	unknown	8	9.73333	1113.59	12.6667	392.85
9025	RJF	3	unknown	unknown	9	0	989.8	36.8	737.39
9026	RJF	3	unknown	unknown	11	0	419.25	20.8	1022.53
9027	RJF	3	unknown	unknown	11			12.1333	696.89
9028	RJF	3	unknown	unknown	11.5	0	1149.91	0	1637.23
9029	RJF	3	unknown	unknown	12.5	0	1102.47	41.6	1218.02
9030	RJF	3	unknown	unknown	13	54.1333	652.58	1.73333	959.29
9031	RJF	3	unknown	unknown	14	8.8	1672.7	12.1333	463.08
9032	WL	3	unknown	unknown	13.5	18.4492	647.41	100	181.5
9033	WL	3	unknown	unknown	15	0.266667	1119.41	0	228.29
9034	WL	3	unknown	unknown	16.5	14.9333	2595.05	0	674.87
9036	WL	3	unknown	unknown	17.5	36.6667	1083.59	29.2	1310.29
9037	WL	3	unknown	unknown	19	14.8	1060.27	2.4	1636.02
9038	WL	3	unknown	unknown	19.5	0.8	5006.32	0	63.67
9039	WL	3	unknown	unknown	19.5			3.6	4036.28
9040	WL	3	unknown	unknown	21	5.6	4195.86	100	688.23
9041	WL	3	unknown	unknown	21	0	3753.61	0	1275.6
9042	WL	3	unknown	unknown	21	2.66667	3620.99	0	1054.86
9043	WL	3	unknown	unknown	21.5	0.266667	3077.39	5.86667	1522.52
9044	WL	3	unknown	unknown	21.5	4.13333	3921.98	27.4667	982.27
9045	WL	3	unknown	unknown	22.5	0.935829	1206.72	0	831.01
9046	WL	3	unknown	unknown	22.5	2.53333	3725.28	4.53333	927.19
9047	WL	3	unknown	unknown	23	3.33333	6093.07	0	1179.16
9048	WL	3	unknown	unknown	23.5	12.9333	3134.02	99.8667	604.49
9049	WL	3	unknown	unknown	23.5	6	3261.57	0	387.3
9050	WL	3	unknown	unknown	23.5	0	2007.15	15.4667	1325.54
9051	WL	3	unknown	unknown	25	1.46667	4873.13	0	656.75
9052	WL	3	unknown	unknown	25	58	1387.07	26.9333	1346.91
9053	WL	3	unknown	unknown	25	19.2	3902.8	0	45.82
9054	WL	3	unknown	unknown	25	1.86667	4258.42	0	1689.63
9055	WL	3	unknown	unknown	25.5	23.7333	4809.53	60.5333	319.23
9056	WL	3	unknown	unknown	26	0	359.34	22.6667	1816.84
9057	WL	3	unknown	unknown	26.5	44.2667	2725.35	32.5333	1926.34
9058	WL	3	unknown	unknown	26.5	1.86667	879.21	0	1027.35
9059	WL	3	unknown	unknown	26.5	17.3333	4274.49	0	1558.61
9060	WL	3	unknown	unknown	26.5	22.6667	1973.95	0	1095.87
9061	WL	3	unknown	unknown	27	3.33333	4055.39	0	557.18
9062	WL	3	unknown	unknown	27	14.9333	6607.65	0.133333	1515.18
9063	WL	3	unknown	unknown	27	7.47664	2679.35	3.2	1697.18
9064	WL	3	unknown	unknown	27	1.06667	2714.72	1.33333	1442.59
9065	WL	3	unknown	unknown	27.5	15.8667	5510.05	23.3333	1609.37
9066	WL	3	unknown	unknown	27.5	3.06667	6832.83	0	1209.67
9067	WL	3	unknown	unknown	28	0	5094.24	25.2	1199.34
9068	WL	3	unknown	unknown	28.5	14.1333	7476.1	32	1481.64
9069	WL	3	unknown	unknown	28.5	10.5474	4447.27	0	146.29
9070	WL	3	unknown	unknown	29	44.1333	2515.82	7.86667	596.26
9071						11.3333	4079.94
9072	WL	3	unknown	unknown	29	17.8667	4129.41	28	321.2
9073	WL	3	unknown	unknown	29.5	3.47222	1749.17	0	2.38
9074	WL	3	unknown	unknown	30.5	0	3478.14	0	735.68
9075	WL	3	unknown	unknown	32	5.6	4873.51	7.86667	1160.27
9076	WL	3	unknown	unknown	32.5	6.66667	3220.05	0	1148.26
9077	WL	3	unknown	unknown	33	0.266667	3069.41	9.06667	1645.18
9078	WL	3	unknown	unknown	33.5	3.46667	2885.63	0	80.75
9079	WL	4	unknown	unknown		5.46667	5955.17	20	1044
9080	WL	4	unknown	unknown		0	37.79	20.5333	2846.77
9081	WL	4	unknown	unknown		19.3333	2503.81	0	1212.27
9082	WL	4	unknown	unknown		0	1384.09	48.9333	796.35
9083	WL	4	unknown	unknown		53.2	1451.46	0	1732.09
9085	WL	4	unknown	unknown		6.26667	6888.05	15.1226	1843.97
						8	6219.39
9086	WL	4	unknown	unknown		1.46667	2584.54	100	997.85
9087	WL	4	unknown	unknown		3.86667	2036.77	0	930.63
9088	WL	4	unknown	unknown		7.6	2606.71	38.1333	820.93
9089	WL	4	unknown	unknown		3.06667	6053.6	26.4	1064.02
9090	WL	4	unknown	unknown		30.8	1060.52	4.13333	1282.04
9091	WL	4	unknown	unknown		4.13333	4069.06	22.8	1577.42
9093	WL	4	unknown	unknown		0	4151.41	21.3333	835.65
9094	WL	4	unknown	unknown		5.46667	3837.98	20.8	1368.29
9095	WL	4	unknown	unknown		25.3333	3113.9	54.9333	682.53
9096	WL	4	unknown	unknown		20	4153.5	3.2	855.66
9097	WL	4	unknown	unknown		7.33333	5343.75	0	1237.21
9098	WL	4	unknown	unknown		2.15633	433.76	17.8667	2028.32
9099	WL	4	unknown	unknown		1.88953	2709.33	0	1852.01
9100	WL	4	unknown	unknown		13.2	2371.31	0	935.06
9101	WL	4	unknown	unknown		0.533333	3570.21	23.3333	1333.19
9102	WL	4	unknown	unknown		0.407609	2220.39	24.1333	1185.6
9103	WL					0	2358.41
9104	WL					16.4	3487.64
9105	WL					21.0667	4018.77
9106	WL					0	2474.67
9107	WL					5.33333	3408.04
